# Supplementary material for: Effects of Changes in Multiple Chronic Conditions on Medical Costs among Older Adults in South Korea
Source: Healthcare (Basel). 2022 Apr 15;10(4):742. doi: 10.3390/healthcare10040742 (PMC9029782; doi:10.3390/healthcare10040742)
Supplement: Supplementary file 1 [file healthcare-10-00742-s001.zip]

Archive with 1 entries (1 files):
- healthcare-1629333-supplementary.pdf
